# Supplementary material for: The Pseudomonas aeruginosa Autoinducer 3O-C12 Homoserine Lactone Provokes Hyperinflammatory Responses from Cystic Fibrosis Airway Epithelial Cells
Source: PLoS One. 2011 Jan 31;6(1):e16246. doi: 10.1371/journal.pone.0016246 (PMC3031552; doi:10.1371/journal.pone.0016246)
Supplement: Table S1 — Complete Gene ontology (GO) term over-representation analysis of differentially expressed (DE) genes in A549 cells stimulated with 3O-C12 HSL. (XLS) [file pone.0016246.s002.xls]

## Sheet: rehash go ora
Gene ontology term [ontology domain]	Number of genes
	In GO Term	DE in dataset	Genes Ratio	p-value1
polo kinase kinase activity [molecular_function]	4	4	1	1.15e-05
ATP-dependent 5'-3' DNA helicase activity [molecular_function]	2	2	1	0.00340391
DNA strand elongation during DNA replication [biological_process]	2	2	1	0.00340391
mitogen-activated protein kinase binding [molecular_function]	2	2	1	0.00340391
single-stranded DNA-dependent ATP-dependent DNA helicase activity [molecular_function]	2	2	1	0.00340391
fibrinogen complex [cellular_component]	7	6	0.86	2.6e-07
Wnt-protein binding [molecular_function]	3	2	0.67	0.00981506
interleukin-12 receptor binding [molecular_function]	3	2	0.67	0.00981506
megakaryocyte differentiation [biological_process]	3	2	0.67	0.00981506
regulation of MAP kinase activity [biological_process]	3	2	0.67	0.00981506
ribonucleoside binding [molecular_function]	3	2	0.67	0.00981506
very-low-density lipoprotein receptor activity [molecular_function]	3	2	0.67	0.00981506
DNA replication factor C complex [cellular_component]	6	3	0.5	0.00347104
cellular response to extracellular stimulus [biological_process]	6	3	0.5	0.00347104
DNA replication, synthesis of RNA primer [biological_process]	4	2	0.5	0.0188714
cAMP-dependent protein kinase inhibitor activity [molecular_function]	4	2	0.5	0.0188714
calcineurin complex [cellular_component]	4	2	0.5	0.0188714
cytoplasmic sequestering of NF-kappaB [biological_process]	4	2	0.5	0.0188714
estrogen metabolic process [biological_process]	4	2	0.5	0.0188714
mitotic recombination [biological_process]	4	2	0.5	0.0188714
monocyte chemotaxis [biological_process]	4	2	0.5	0.0188714
racemase and epimerase activity, acting on carbohydrates and derivatives [molecular_function]	4	2	0.5	0.0188714
thrombospondin receptor activity [molecular_function]	4	2	0.5	0.0188714
MAP kinase tyrosine/serine/threonine phosphatase activity [molecular_function]	13	6	0.46	4.69e-05
mRNA cleavage [biological_process]	9	4	0.44	0.00114766
stereocilium [cellular_component]	7	3	0.43	0.00581149
cullin-RING ubiquitin ligase complex [cellular_component]	10	4	0.4	0.00182466
DNA clamp loader activity [molecular_function]	5	2	0.4	0.0302428
T cell proliferation [biological_process]	5	2	0.4	0.0302428
activation of MAPKKK activity [biological_process]	5	2	0.4	0.0302428
centrosome cycle [biological_process]	5	2	0.4	0.0302428
dTDP-4-dehydrorhamnose reductase activity [molecular_function]	5	2	0.4	0.0302428
entrainment of circadian clock [biological_process]	5	2	0.4	0.0302428
extracellular polysaccharide biosynthetic process [biological_process]	5	2	0.4	0.0302428
muscle cell differentiation [biological_process]	5	2	0.4	0.0302428
protein targeting to lysosome [biological_process]	5	2	0.4	0.0302428
response to superoxide [biological_process]	5	2	0.4	0.0302428
parturition [biological_process]	8	3	0.38	0.00889732
GDP binding [molecular_function]	9	3	0.33	0.0127722
caspase inhibitor activity [molecular_function]	9	3	0.33	0.0127722
IkappaB kinase complex [cellular_component]	6	2	0.33	0.0436287
alpha DNA polymerase:primase complex [cellular_component]	6	2	0.33	0.0436287
aminomethyltransferase activity [molecular_function]	6	2	0.33	0.0436287
collagen type IV [cellular_component]	6	2	0.33	0.0436287
fructose metabolic process [biological_process]	6	2	0.33	0.0436287
morphogenesis of an epithelium [biological_process]	6	2	0.33	0.0436287
nucleosome disassembly [biological_process]	6	2	0.33	0.0436287
peroxisomal matrix [cellular_component]	6	2	0.33	0.0436287
positive regulation of Wnt receptor signaling pathway [biological_process]	6	2	0.33	0.0436287
positive regulation of leukocyte chemotaxis [biological_process]	6	2	0.33	0.0436287
regulation of cytokine biosynthetic process [biological_process]	6	2	0.33	0.0436287
Golgi stack [cellular_component]	13	4	0.31	0.00539627
embryonic placenta development [biological_process]	13	4	0.31	0.00539627
T cell differentiation [biological_process]	10	3	0.3	0.0174639
cytokine production [biological_process]	10	3	0.3	0.0174639
snRNA processing [biological_process]	10	3	0.3	0.0174639
protein kinase inhibitor activity [molecular_function]	22	6	0.27	0.0012959
cell fate determination [biological_process]	15	4	0.27	0.00938354
integrator complex [cellular_component]	11	3	0.27	0.0229871
induction of apoptosis by intracellular signals [biological_process]	16	4	0.25	0.0119426
promoter binding [molecular_function]	12	3	0.25	0.0293445
protein serine/threonine phosphatase complex [cellular_component]	12	3	0.25	0.0293445
G1/S transition of mitotic cell cycle [biological_process]	37	9	0.24	0.000214345
ubiquitin protein ligase binding [molecular_function]	21	5	0.24	0.00623293
nucleotide-excision repair, DNA gap filling [biological_process]	17	4	0.24	0.0149088
3-beta-hydroxy-delta5-steroid dehydrogenase activity [molecular_function]	13	3	0.23	0.0365289
RNA catabolic process [biological_process]	13	3	0.23	0.0365289
RNA helicase activity [molecular_function]	13	3	0.23	0.0365289
nicotinic acetylcholine-gated receptor-channel complex [cellular_component]	13	3	0.23	0.0365289
transcriptional repressor complex [cellular_component]	13	3	0.23	0.0365289
transcription initiation factor activity [molecular_function]	23	5	0.22	0.00935651
Rho GTPase activator activity [molecular_function]	18	4	0.22	0.0183011
negative regulation of protein kinase activity [biological_process]	29	6	0.21	0.00581729
nutrient reservoir activity [molecular_function]	29	6	0.21	0.00581729
inactivation of MAPK activity [biological_process]	19	4	0.21	0.0221348
eukaryotic cell surface binding [molecular_function]	14	3	0.21	0.044525
isoprenoid biosynthetic process [biological_process]	14	3	0.21	0.044525
response to lipopolysaccharide [biological_process]	26	5	0.19	0.0158308
response to calcium ion [biological_process]	27	5	0.19	0.0185187
fat cell differentiation [biological_process]	21	4	0.19	0.0311727
transcription corepressor activity [molecular_function]	121	22	0.18	1.76e-06
steroid biosynthetic process [biological_process]	34	6	0.18	0.0128586
establishment or maintenance of chromatin architecture [biological_process]	28	5	0.18	0.0214903
neuropeptide hormone activity [molecular_function]	22	4	0.18	0.0363922
transcription activator activity [molecular_function]	143	24	0.17	2.67e-06
transcription repressor activity [molecular_function]	115	19	0.17	3.58e-05
cell cycle arrest [biological_process]	100	17	0.17	6.28e-05
heat shock protein binding [molecular_function]	63	11	0.17	0.000955038
lung development [biological_process]	59	10	0.17	0.0020267
protein tyrosine/serine/threonine phosphatase activity [molecular_function]	48	8	0.17	0.00616492
acrosomal vesicle [cellular_component]	29	5	0.17	0.0247556
ER-Golgi intermediate compartment [cellular_component]	30	5	0.17	0.0283228
NAD+ ADP-ribosyltransferase activity [molecular_function]	23	4	0.17	0.0420839
platelet activation [biological_process]	24	4	0.17	0.0482482
transcription from RNA polymerase II promoter [biological_process]	123	19	0.15	9.2e-05
transcription initiation [biological_process]	46	7	0.15	0.0164889
enzyme activator activity [molecular_function]	40	6	0.15	0.0273321
transforming growth factor beta receptor signaling pathway [biological_process]	40	6	0.15	0.0273321
cation transmembrane transporter activity [molecular_function]	41	6	0.15	0.0304911
protein binding, bridging [molecular_function]	41	6	0.15	0.0304911
BMP signaling pathway [biological_process]	33	5	0.15	0.0409028
regulation of apoptosis [biological_process]	111	15	0.14	0.00198366
response to stress [biological_process]	101	14	0.14	0.00216969
integrin binding [molecular_function]	49	7	0.14	0.0227755
protein serine/threonine phosphatase activity [molecular_function]	42	6	0.14	0.0338795
mitochondrial membrane [cellular_component]	43	6	0.14	0.0375021
regulation of translation [biological_process]	43	6	0.14	0.0375021
transcription factor complex [cellular_component]	120	15	0.13	0.00424447
nucleotidyltransferase activity [molecular_function]	63	8	0.13	0.0294944
negative regulation of transcription, DNA-dependent [biological_process]	64	8	0.13	0.0320495
negative regulation of transcription from RNA polymerase II promoter [biological_process]	185	23	0.12	0.00050113
unfolded protein binding [molecular_function]	138	16	0.12	0.00669729
protein ubiquitination [biological_process]	89	11	0.12	0.0143482
transcription [biological_process]	1603	170	0.11	5.38e-15
apoptosis [biological_process]	398	42	0.11	0.000152131
negative regulation of cell proliferation [biological_process]	238	26	0.11	0.00158349
inflammatory response [biological_process]	252	27	0.11	0.00172936
positive regulation of cell proliferation [biological_process]	190	20	0.11	0.00777814
chromatin modification [biological_process]	166	18	0.11	0.00834696
DNA replication [biological_process]	141	15	0.11	0.0177845
RNA polymerase II transcription factor activity [molecular_function]	130	14	0.11	0.0195829
protein amino acid dephosphorylation [biological_process]	133	14	0.11	0.0233774
negative regulation of transcription [biological_process]	109	12	0.11	0.0251418
response to unfolded protein [biological_process]	122	13	0.11	0.0258316
protein dimerization activity [molecular_function]	87	10	0.11	0.0299851
positive regulation of I-kappaB kinase/NF-kappaB cascade [biological_process]	112	12	0.11	0.0302858
response to virus [biological_process]	88	10	0.11	0.0321305
regulation of transcription, DNA-dependent [biological_process]	2335	225	0.1	4.58e-15
innate immune response [biological_process]	606	58	0.1	0.000145357
nucleoplasm [cellular_component]	394	39	0.1	0.000904808
regulation of transcription [biological_process]	400	39	0.1	0.00120015
DNA repair [biological_process]	213	22	0.1	0.00676335
response to DNA damage stimulus [biological_process]	228	22	0.1	0.0143546
cytokine activity [molecular_function]	191	19	0.1	0.0163207
induction of apoptosis [biological_process]	153	16	0.1	0.0170681
mRNA processing [biological_process]	184	18	0.1	0.022158
helicase activity [molecular_function]	148	15	0.1	0.0263026
DNA binding [molecular_function]	2113	198	0.09	4.39e-12
zinc ion binding [molecular_function]	2514	218	0.09	4.57e-10
nucleic acid binding [molecular_function]	1283	115	0.09	2.22e-06
transcription factor activity [molecular_function]	1050	98	0.09	2.39e-06
actin cytoskeleton [cellular_component]	172	16	0.09	0.044177
cell division [biological_process]	214	19	0.09	0.0453715
nucleus [cellular_component]	5403	459	0.08	1.42e-21
metal ion binding [molecular_function]	2485	202	0.08	3.58e-07
intracellular [cellular_component]	2387	189	0.08	5.2e-06
multicellular organismal development [biological_process]	929	73	0.08	0.00578929
cell cycle [biological_process]	403	33	0.08	0.031516
protein binding [molecular_function]	5904	410	0.07	9.84e-06
cytoplasm [cellular_component]	4456	320	0.07	1.12e-05
